# Supplementary material for: Effect of Intragastric Botulinum Type A Injection Combined with a Low-Calorie High-Protein Diet in Adults with Overweight or Obesity
Source: J Clin Med. 2022 Jun 10;11(12):3325. doi: 10.3390/jcm11123325 (PMC9225463; doi:10.3390/jcm11123325)
Supplement: Supplementary file 1 [file jcm-11-03325-s001.zip]

Archive with 1 entries (1 files):
- jcm-1753809-supplementary.pdf
